# Supplementary material for: Direct Writing Corrugated PVC Gel Artificial Muscle via Multi-Material Printing Processes
Source: Polymers (Basel). 2021 Aug 15;13(16):2734. doi: 10.3390/polym13162734 (PMC8400140; doi:10.3390/polym13162734)
Supplement: Supplementary file 1 [file polymers-13-02734-s001.zip]

Archive with 2 entries (2 files):
- Support materials.pdf
- Video S1.mp4
